# Supplementary material for: Predicting Low Birth Weight in Big Cities in the United States Using a Machine Learning Approach
Source: Int J Environ Res Public Health. 2025 Jun 13;22(6):934. doi: 10.3390/ijerph22060934 (PMC12192627; doi:10.3390/ijerph22060934)
Supplement: Supplementary file 1 [file ijerph-22-00934-s001.zip]

Archive with 1 entries (1 files):
- ijerph-3632757-supplementary.pdf
